# Supplementary material for: Acanthopagrus oconnorae, a new species of seabream (Sparidae) from the Red Sea
Source: J Fish Biol. 2022 Aug 5;101(4):885–97. doi: 10.1111/jfb.15147 (PMC9805087; doi:10.1111/jfb.15147)
Supplement: Supplementary file 3 — TABLE S1 Collection details of all specimens examined in this study. This list clarifies the source [field collection, fish market or GenBank (an online genetic database)] for each specimen. Field collections were conducted in the Saudi Arabian Red Sea near Thuwal. All specimens obtained in a fish market in Dammam are assumed to be from the Arabian Gulf, Saudi Arabia, except for specimens of Acanthopagrus catenula, which are presumably imported from Oman. “GenBank” indicates that genetic sequences were obtained from an online database and a physical specimen was not examined. The column “Utilization” indicates if the specimen was used for morphological comparison, molecular study or both. The columns COI, CytB and 16S reflect the GenBank accession number for each genetic marker, where applicable. Care was taken to select sequences from reliable sources to avoid potential problems introduced by mislabelled species. The accession number can be used to cross‐reference in GenBank for information on authors and collection locality for each associated sequence. For six specimens, numbers following the species ID correspond to individuals numbered accordingly in the phylogenetic tree in Figure 6 [file JFB-101-885-s004.xlsx]

## Sheet: 工作表1
Species ID	Collection method	Utilization	COI	CytB	16S
Acanthopagrus arabicus	Fish market collection	molecular and morphological	OM811686	OM830838	OM831013
Acanthopagrus arabicus	Fish market collection	molecular and morphological	OM811687	OM830839	OM831014
Acanthopagrus arabicus	Fish market collection	molecular and morphological	OM811688	OM830840	OM831015
Acanthopagrus arabicus	Fish market collection	molecular and morphological	OM811689	OM830841	OM831016
Acanthopagrus arabicus	Fish market collection	molecular and morphological	OM811690		OM831017
Acanthopagrus arabicus	Fish market collection	molecular and morphological	OM811691		OM831018
Acanthopagrus arabicus	Fish market collection	molecular and morphological	OM811692		OM831019
Acanthopagrus arabicus	Fish market collection	molecular and morphological	OM811693
Acanthopagrus arabicus 1	GenBank	molecular	MK919167		MK919129
Acanthopagrus arabicus 2	GenBank	molecular	MN511850		AB689882
Acanthopagrus australis	GenBank	molecular	DQ107856	AB458391	KX234644
Acanthopagrus berda	Field collection	molecular and morphological	OM811723	OM830842	OM831055
Acanthopagrus berda	Field collection	molecular	OM811724	OM830843	OM831056
Acanthopagrus berda	Field collection	molecular	OM811725		OM831057
Acanthopagrus bifasciatus	Fish market collection	molecular and morphological	OM811726	OM830844	OM831058
Acanthopagrus bifasciatus	Fish market collection	molecular and morphological	OM811727	OM830844	OM831062
Acanthopagrus bifasciatus	Fish market collection	molecular and morphological	OM811728	OM830844	OM831063
Acanthopagrus bifasciatus	Fish market collection	molecular and morphological	OM811729	OM830844	OM831064
Acanthopagrus butcheri	GenBank	molecular	KJ767814	AB458393	KX234643
Acanthopagrus catenula Oman	Fish market collection	molecular and morphological	OM811730	OM830848	OM831059
Acanthopagrus catenula Oman	Fish market collection	molecular and morphological	OM811731	OM830849	OM831060
Acanthopagrus catenula Oman	Fish market collection	molecular and morphological	OM811732	OM830850	OM831061
Acanthopagrus catenula Oman	Fish market collection	molecular and morphological	OM811733	OM830851
Acanthopagrus chinshira	GenBank	molecular	KY848468	HM184897
Acanthopagrus datnia	GenBank	molecular	MK919189		MK919143
Acanthopagrus latus	GenBank	molecular	MW379685	MN413453	KY855451
Acanthopagrus morrisoni	GenBank	molecular			AB689879
Acanthopagrus oconnorae sp. nov.	Field collection	molecular	OM811711	OM830865	OM831043
Acanthopagrus oconnorae sp. nov.	Field collection	molecular and morphological	OM811712	OM830866	OM831044
Acanthopagrus oconnorae sp. nov.	Field collection	molecular and morphological	OM811713	OM830867	OM831045
Acanthopagrus oconnorae sp. nov.	Field collection	molecular and morphological	OM811714	OM830867	OM831046
Acanthopagrus oconnorae sp. nov.	Field collection	molecular and morphological	OM811715	OM830868	OM831047
Acanthopagrus oconnorae sp. nov.	Field collection	molecular and morphological	OM811716	OM830869	OM831048
Acanthopagrus oconnorae sp. nov.	Field collection	molecular and morphological	OM811717	OM830870	OM831049
Acanthopagrus oconnorae sp. nov.	Field collection	molecular and morphological	OM811718	OM830871	OM831050
Acanthopagrus oconnorae sp. nov.	Field collection	molecular and morphological	OM811719	OM830872	OM831051
Acanthopagrus oconnorae sp. nov.	Field collection	molecular and morphological	OM811720	OM830873	OM831052
Acanthopagrus oconnorae sp. nov.	Field collection	molecular and morphological	OM811721	OM830874	OM831053
Acanthopagrus oconnorae sp. nov.	Field collection	molecular and morphological	OM811722	OM830873	OM831054
Acanthopagrus pacificus	GenBank	molecular	KY848467		MK919144
Acanthopagrus palmaris	GenBank	molecular	KJ767813
Acanthopagrus schlegelii	GenBank	molecular	KY855484	KX485354	LC201769
Acanthopagrus sheim	Fish market collection	molecular and morphological	OM811696	OM830852	OM831028
Acanthopagrus sheim	Fish market collection	molecular and morphological	OM811697	OM830853	OM831029
Acanthopagrus sheim	Fish market collection	molecular and morphological	OM811698	OM830854	OM831030
Acanthopagrus sheim	Fish market collection	molecular and morphological	OM811699	OM830855	OM831031
Acanthopagrus sheim	Fish market collection	molecular and morphological	OM811700	OM830856	OM831032
Acanthopagrus sheim	Fish market collection	molecular and morphological	OM811701	OM830857	OM831033
Acanthopagrus sheim	Fish market collection	molecular and morphological	OM811702	OM830858	OM831034
Acanthopagrus sheim	Fish market collection	molecular and morphological	OM811703	OM830859	OM831035
Acanthopagrus sheim	Fish market collection	molecular and morphological	OM811704	OM830860	OM831036
Acanthopagrus sheim	Fish market collection	molecular and morphological	OM811705	OM830861	OM831037
Acanthopagrus sheim	Fish market collection	molecular and morphological	OM811706	OM830862	OM831038
Acanthopagrus sheim	Fish market collection	molecular and morphological	OM811707	OM830863	OM831039
Acanthopagrus sheim	Fish market collection	molecular and morphological	OM811708	OM830864	OM831040
Acanthopagrus sheim	Fish market collection	molecular and morphological	OM811709		OM831041
Acanthopagrus sheim	Fish market collection	molecular and morphological	OM811710		OM831042
Acanthopagrus sheim 1	GenBank	molecular	MT076868		AB689890
Acanthopagrus sheim 2	GenBank	molecular	MT943700		AB689892
Acanthopagrus sivicolus	GenBank	molecular	KJ012277	HM184904
Acanthopagrus taiwanensis	GenBank	molecular	KY848482	AM944828.2	KY855458
Acanthopagrus vagus 1	GenBank	molecular	JF492779	KP027237
Acanthopagrus vagus 2	GenBank	molecular	JF492780	KP027238
Rhabdosargus haffara	Fish market collection	molecular and morphological	OM811734	OM830875	OM831065
Rhabdosargus haffara	Fish market collection	molecular and morphological	OM811735	OM830876	OM831066
Rhabdosargus haffara	Fish market collection	molecular and morphological	OM811736	OM830877	OM831067
Rhabdosargus haffara	Fish market collection	molecular and morphological	OM811737	OM830878	OM831068
Rhabdosargus haffara	Fish market collection	molecular and morphological	OM811738	OM830879	OM831069
Rhabdosargus haffara	Fish market collection	molecular and morphological	OM811739	OM830880	OM831070
Rhabdosargus haffara	Fish market collection	molecular and morphological	OM811740	OM830881	OM831071
Rhabdosargus haffara	Fish market collection	molecular and morphological	OM811741	OM830882
Rhabdosargus haffara	Fish market collection	molecular and morphological	OM811742
Rhabdosargus haffara	Fish market collection	molecular and morphological	OM811743
Rhabdosargus haffara	Field collection	molecular and morphological	OM811744	OM830883	OM831076
Rhabdosargus haffara	Field collection	molecular and morphological	OM811745		OM831077
Rhabdosargus haffara	Field collection	molecular and morphological	OM811746
Rhabdosargus haffara	Field collection	molecular and morphological	OM811747
Rhabdosargus haffara	Field collection	molecular and morphological	OM811748
Sparidentex hasta	Fish market collection	molecular and morphological	OM811694	OM830885	OM831020
Sparidentex hasta	Fish market collection	molecular and morphological	OM811695	OM830886	OM831021
Sparidentex hasta	Fish market collection	molecular and morphological		OM830887	OM831022
