# Supplementary material for: Acanthopagrus oconnorae, a new species of seabream (Sparidae) from the Red Sea
Source: J Fish Biol. 2022 Aug 5;101(4):885–97. doi: 10.1111/jfb.15147 (PMC9805087; doi:10.1111/jfb.15147)
Supplement: Supplementary file 4 — TABLE S2 Meristics and morphometric measurements of all Acanthopagrus oconnorae type specimens are described in this study. Morphometric measurements are shown as the percentage of standard length. The header row (first row) indicates the catalogue number (registered at the California Academy of Sciences) for each individual studied. All measurements were made following Hubbs and Lagler (1964) Appendix file 1 Concatenated alignment of the CO1, CytB and 16S data for all sparid species used in the phylogenetic analyses. Data are provided in fasta format [file JFB-101-885-s003.xlsx]

## Sheet: Sheet1
	CAS-ICH 247295	CAS-ICH 247297	CAS-ICH 247296	CAS-ICH 247300	CAS-ICH 247299	CAS-ICH 247298	CAS-ICH 247301	CAS-ICH 247302	CAS-ICH 247303	CAS-ICH 247304
Dorsal Fin	XI, 11	XI, 11	XI, 11	XI, 11	XI, 11	XI, 11	XI, 11	XI, 11	XI, 11	XI, 11
Anal Fin	III, 8	III, 8	III, 8	III, 8	III, 8	III, 8	III,8	III, 8	III,8	III,8
Pectoral fin rays	I, 14	I,14	I, 14	I, 14	I, 14	I, 14	I, 14	I, 14	I, 14	I, 14
Pelvic fin rays	I, 5	I, 5	I, 5	I, 5	I, 5	I, 5	I, 5	I, 5	I, 5	I, 5
Pored lateral-line scales	49	48	48	49	49	48	48	47	48	49
Scales above lateral line	4.5	4.5	4.5	4	4.5	4.5	4.5	4.5	4.5	5.5
Scales from 5th dorsal spine to lateral line	3.5	3.5	3.5	3.5	3.5	3.5	3.5	3.5	3.5	3.5
Scales from 9th dorsal spine to lateral line	3.5	4.5	3.5	3.5	3.5	3.5	3.5	3.5	3.5	3.5
Gill rakers	5+9=14	5+9	5+9	5+9		5+9	5+9	5+9	5+9	5+9
Proportions
Standard Length	191	218.7	244	239.6	185.8	237.5	200.3	196.3	232.8	269.8
Body depth	42.51	43.71	41.43	39.57	44.51	41.85	41.24	41.98	41.19	40.21
Body depth at first anal-fin spine origin	36.34	35.25	34.63	34.35	37.51	36.25	38.24	35.2	34.32	33.02
Head length	29.06	29.08	30.49	31.64	31	29.18	31.2	30.46	30.28	30.02
Body width at pectoral fin base	15.24	15.68	17.17	15.23	17.38	16.76	16.92	16.66	16.02	15.6
Snout length	12.52	14.19	12.78	13.27	14.31	12.73	12.39	12.09	13.7	12.72
Orbit diameter	7.75	7.96	7.5	7.6	8.56	7.66	7.69	7.95	7.6	6.86
Bony interorbital width	8.43	10.2	10.7	9.31	8.77	9.35	8.64	8.71	8.89	10.01
Upper jaw length	12.3	12.62	13.2	14.65	13.72	14.15	13.68	13.75	14.39	11.97
Caudal peduncle depth	12.09	12.67	12.34	11.77	13.4	12.08	12.28	12.12	11.73	11.9
Caudal peduncle length	13.77	15.13	15.08	13.23	14.59	13.05	12.78	12.07	13.49	14.75
Predorsal length	40.98	44.2	41.45	41.74	45.1	41.69	41.05	41.5	42.05	42.06
Pre anal length	67.07	70.19	67.62	64.11	69.86	66.11	67.35	68.57	65.76	66.68
Prepelvic length	36.6	38.82	36.56	37.35	35.2	35.66	37.44	37.9	36.55	35.51
Dorsal fin base	50.99	55.51	55.9	52.59	56.67	53.85	55.17	55.43	53.05	52.85
Anal-fin base	13.14	16.23	14.8	16.11	16.9	14.4	15.93	17.22	14.69	15.2
Caudal-fin length	24.55	23.41	24.34	27.59	24.92	25.31	22.82	25.62	22.94	24.35
Pelvic fin spine	14.61	15.41	13.85	13.94	15.12	14.27	13.63	14.62	14.18	13.38
First pelvic fin ray	22.57	22.91	24.14	22.25	22.6	21.77	19.82	21.7	21.01	22.46
Longest pectoral ray	31.26	33.42	33.24	31.43	35.95	32.8	33.2	34.64	32.09	33.1
1st dorsal fin spine	5.29	5.71	5.56	8.13	6.92	5.55	5.05	5.93	5.23	5.51
2nd dorsal fin spine	10.09	10.05	11.05	12.22	11.49	10.78	10.41	10.38	10.55	9.26
3rd dorsal fin spine	14.01	14.19	14.08	15.3	14.29	14.72	14.48	14.61	13.41	13.54
4th dorsal fin spine	14.47	12.73	14.98	15.82	16.4	14.97	14.6	15.42	13.71	14.57
5th dorsal fin spine	14.97	13.7	14.02	15.04	15.53	14.18	14.75	15.32	14.3	13.54
6th dorsal fin spine	14.49	14.3	14.11	14.81	14.74	13.89	13.75	14.82	13.23	13.8
Last dorsal fin spine	11.75	11.52	10.66	10.94	11.51	10.73	10.2	11.22	11.56	10.73
1st dorsal fin ray	11.57	11.8	12.25	11.14	12.59	11.54	9.69	11.56	10.57	11.79
1st anal spine	4.29	4.3	3.73	4.72	3.55	3.71	3.54	3.97	3.91	3.22
2nd anal fin spine	16.6	14.91	14.22	15.82	16.09	14.15	14.48	14.77	13.75	12.82
3rd anal fin spine	12.36	13.17	12.75	13.06	12.92	12.21	11.88	12.18	11.81	12.75
1st anal fin ray	12.15	12.39	12.58	11.85	12.76	11.75	10.03	12.12	12.11	13.08
Suborbital width	6.07	6.49	6.35	5.8	6.35	6.19	6.04	6.16	5.67	6.75
Posteriormost jaw width	13.04	14.72	14.8	14.19	13.56	13.68	13.68	12.79	14.73	13.86
2AS/3AS*	1.3	1.13	1.12	1.2	1.2	1.2	1.2	1.2	1.2	1
SL:BD**	2.4	2.29	2.41	2.5	2.2	2.4	2.4	2.4	2.4	2.5
*Second anal-fin spine length / third anal fin spine length
**Standard Length / Body Depth
